# Supplementary material for: Evolution of a Cohort of COVID-19 Infection Suspects Followed-Up from Primary Health Care
Source: J Pers Med. 2021 May 24;11(6):459. doi: 10.3390/jpm11060459 (PMC8224796; doi:10.3390/jpm11060459)
Supplement: Supplementary file 1 [file jpm-11-00459-s001.zip]

Archive with 2 entries (2 files):
- Figure S1. Participants flowchart.pdf
- Table S1. Data collection sheet.pdf
